# Supplementary material for: Expert consensus on pre-eclampsia risk screening tools for low- and middle-income countries: Development of a new Target Product Profile
Source: PLOS Glob Public Health. 2026 Mar 2;6(3):e0005766. doi: 10.1371/journal.pgph.0005766 (PMC12952618; doi:10.1371/journal.pgph.0005766)
Supplement: S5 Appendix — (XLSX) [file pgph.0005766.s005.xlsx]

## Sheet: Sheet1
Variable	Codes	Description of Codes	Sub-theme	Theme
Use-case scenario and intended use	Screening definition	The difference between screening for risk and diagnosis needs to be clearly defined	Unclear content	TPP structure
	Timing of screening	At what gestational age should sceening be conducted, this should be a broad as possible	Screening time frame	Intended use of tool
	Pre-eclampsia sub-type	Different tools may be required for preterm pre-clampsia and term pre-eclampsia	Screening time frame	Intended use of tool
	Use by different cadres	Different cadre, including community health workers, should be able to use the tool	Ease of use	Context specific applicability
	Screening-indicated interventions	Risk screening is not only for aspirin indication, but also calcium and increased monitoring	Use case	Intended use of tool
	Insufficient use case specificity	Use-case is too broad, needs to be narrowed for the specific details required for a TPP	Use case	Intended use of tool
Target population	Gender inclusive langugage	Gender inclusive language is not acceptable or understood in some conservative countries	Global applicability	Context specific applicability
	GA at screening	At what gestational age should sceening be conducted, this should be a broad as possible, as many women in LMIC don't attend ANC in first trimester	Screening time frame	Intended use of tool
	Aspirin use	Any mention of use to decide who is recommended aspirin should state <16 weeks' GA	Screening time frame	Intended use of tool
Target countries	Limited-resource settings	Tool should be designed for use in limited resource settings, as the greatest burden is here	Global applicability	Context specific applicability
	High income countries	Tool should not be limited to LMICs, as HIC have many women with pre-eclampsia	Global applicability	Context specific applicability
Target users	Use by different cadres	Different cadre, including community health workers, should be able to use the tool	Ease of use	Context specific applicability
	Self screening	The tool should be able to be used by women to screen their own risk	Ease of use	Context specific applicability
	No self screening	Self screening should not be included, as it may cause more harm than good	Ease of use	Context specific applicability
Design and functionality	Offline use	Tool must be able to be used offline	Ease of use	Context specific applicability
	Use of components of tool	Tool must be able to be used without all the components, if they are not available in all settings	Ease of use	Context specific applicability
	Single visit screening	All tests must be able to be completed in a single ANC vist	Ease of use	Context specific applicability
Acceptability	Government support	Support of local governments for roll out is critical	Government support	Scale-up
	Timing of screening	Having a limited window to perform screening is not fit for purpose, as many women won't attend early enough	Global applicability	Context specific applicability
Tool validation	Validation in LMICs	Tools must be validated in LMICs and settings in which they will be used	Evidence of validation	Context specific applicability
	Tool updating	Tools should be updated over time, although regulation can make this difficult	Tool updates	Regulatory requirements
Regulation	National Ministry of Health	As a minimum, Ministry of Health approval is critical	Government support	Scale-up
Procuement price	Graded pricing approach	A graded pricing approach, where the tool is cheaper in lower income a countries, would be important	Pricing structures	Context specific applicability
	Zero cost unrealistic	A zero cost tool, where even the tests needed to inform the risk cost nothing, is not realistic	Affordability	Scale-up
	Volume effect	The only way these tools can be affordable in LMICs is due to the large volumes that can be bulk purchased	Affordability	Scale-up
	Manufacturing	Local manufacturing is not always possible or affordable	Manufacturing	Scale-up
Delivery Channel	Community outreach and home use	The screening tool should be offered in community outreach and women's homes	Ease of use	Context specific applicability
Packaging	Biodegradable waste	Recycling is not available in all settings, biodegradable is a better option	Packaging	Context specific applicability
Environmental stability	Climatic conditions	The test should work at a wide range of temperature and humidity conditions	Storage environment	Context specific applicability
	Visualising shelf life	Packaging that can visually indicate shelf-life, like colour change is useful	Packaging	Context specific applicability
	Safe waste management	Human samples can't be recycled or biodegradable, and must be disposed of safely	Safe waste disposal	Safety
	Cold-chain	Lack of cold-chain may be too difficult to achieve and limit useful tools being deployed	Storage environment	Context specific applicability
Training requirements	Training to use the tool	Training requirements must align to other aspects of the TPP (ie target users, target countries/languages)	Training needs	Training requirements
	Training materials	Different training materials should be offered (ie oral in person, visual aids and videos, written materials)	Training needs	Training requirements
	Training time	TPP should add targets for the amount or time of training that is required to use the tool	Training needs	Training requirements
External support	Contact methods	Methods to contact support should be context-specific, options should include WhatsApp, email, phone number, AI-chat bots	Contact for support	Support requirements
Device-based technologies	Terminology	Clearer terminology needed for this variable, as many stakeholders were unclear what it meant	Unclear content	TPP structure
	Battery life	Battery operation is needed in LMIC, preferably rechargable	Test type and performance	Context specific applicability
	Tests unavailable in LMICs	Many tests and technologies are not available in LMICs	Test type and performance	Context specific applicability
Sample collection	Realistic sample requirements	No sample required is unrealistic, most PE testing will require blood	Test type and performance	Context specific applicability
	Feasibilty of sample collection	Optimal targets should include non-invasive samples, such as urine or saliva, not blood	Test type and performance	Context specific applicability
Sensitivity and specificity	Minimum targets too low	The minimum sensitivity and specificity is too low	Accuracy	Tool performance
	Specificity	Specificity must be high, to avoid false positives	Accuracy	Tool performance
	Context-specific performance	Acceptable test accuracy may differ across different settings	Accuracy	Tool performance
Safety	Bioharards	Disposal of bioharzards are the main safety concern	Safe waste disposal	Safety
Calculation of risk and results dsiplay	Continuous risk score	Risk should be calculated in a continous way, so different settings can set risk thresholds for themselves	Test type and performance	Context specific applicability
	Intepretation of risk	Clear instructions must be provided on how to interpret risk scores, with clear risk categories, or visualised with a traffic light system	Ease of use	Context specific applicability
Time to results	Specific time targets	TPP should specify specific time frames in hours, not vague wording like "immediate"	Unclear content	TPP structure
	Single visit screening	Results should be available within a single ANC visit	Screening time frame	Intended use of tool
Tool recommendations	Clinical decision support	A tool cannot dictate universal clinical patient management, as these will differ across settings. If they are included they need to be context specific, or able to be turned off	Global applicability	Context specific applicability
	Digital tools	TPP wording is only relevant for a digital tool	Unclear content	TPP structure
	Patient management recommendations	Patient management recommendations need to be a minimum target	Unclear content	TPP structure
Data input	Offline data storage	Data must be able to be stored offline	Ease of use	Context specific applicability
Data security	Access to data	Who will have access to data must be specified	Unclear content	TPP structure
	Sensitive data	No patient sensitive data should be required	Data safety	Safety
