# Supplementary material for: Expert consensus on pre-eclampsia risk screening tools for low- and middle-income countries: Development of a new Target Product Profile
Source: PLOS Glob Public Health. 2026 Mar 2;6(3):e0005766. doi: 10.1371/journal.pgph.0005766 (PMC12952618; doi:10.1371/journal.pgph.0005766)
Supplement: S6 Appendix — (XLSX) [file pgph.0005766.s006.xlsx]

## Sheet: Sheet1
Q2	Q4_4_TEXT	Q5	Q6	Q7	Q3	Q4	Q5	Q7	Q8	Q9	Q11	Q12	Q13	Q15	Q16	Q17	Q19	Q20	Q21	Q23	Q24	Q25	Q27	Q28	Q29	Q31	Q32	Q33	Q35	Q36	Q37	Q39	Q40	Q41	Q43	Q44	Q45	Q47	Q48	Q49	Q51	Q52	Q53	Q55	Q56	Q57	Q59	Q60	Q61
Please select which of the following positions best describes your current role. - Selected Choice	What is your gender? - Prefer to self-describe - Text	Overall, please indicate how many years of professional experience you have in your field.	Please indicate how familiar you feel you are with the concept of Target Product Profiles?	Please indicate if you have a commercial or financial interest in the development of pre-eclampsia risk screening tools. For example, if you hold, or previously have held, a role within a maternal diagnostics manufacturing company (including in a consulting capacity).	Minimum target: A tool for screening pregnant women to identify those at high risk of developing pre-eclampsia who can benefit from timely initiation of preventative therapies.	Optimistic target: Same as minimum. (A tool for screening pregnant women to identify those at high risk of developing pre-eclampsia who can benefit from timely initiation of preventative therapies.) Plus: Tool can predict and distinguish between onset of pre-eclampsia (such as early onset, late onset, preterm, term).	Additional comments (please provide any further comments you may have on this variable)	Minimum target: All pregnant women, adolescent girls, and transgender and gender diverse people. Tool can be used during pregnancy, including in the first trimester.	Optimistic Target: Same as minimum. (All pregnant women, adolescent girls, and transgender and gender diverse people. Tool can be used during pregnancy, including in the first trimester.)	Additional comments (please provide any further comments you may have on this variable)	Minimum target: All countries, with a particular focus on limited-resource settings and regions with high rates of pre-eclampsia and/or poor maternal and neonatal health outcomes related to pre-eclampsia.	Optimistic Target: Same as minimum. (All countries, with a particular focus on limited-resource settings and regions with high rates of pre-eclampsia and/or poor maternal and neonatal health outcomes related to pre-eclampsia.)	Additional comments (please provide any further comments you may have on this variable)	Minimum Target: Tool can be used by a healthcare worker delivering antenatal care, including midwives, nurses, doctors or specialist obstetricians. For some tools, laboratory staff may be required (for example if blood sample analysis is required).	Optimistic Target: Same as minimum. (Tool can be used by a healthcare worker delivering antenatal care, including midwives, nurses, doctors or specialist obstetricians. For some tools, laboratory staff may be required (for example if blood sample analysis is required)). Plus: Tool can be used by community health workers and can be used at peripheral levels of health care in limited-resource setti…	Additional comments (please provide any further comments you may have on this variable)	Minimum Target: Design is user friendly, simple and quick to use with minimal steps to set up or operate. Can be performed by an antenatal care worker across diverse settings.	Optimistic Target: Same as minimum. (Design is user friendly, simple and quick to use with minimal steps to set up or operate. Can be performed by an antenatal care worker across diverse settings.) Plus: Tool can be used offline (i.e. active internet connection not required).	Additional comments (please provide any further comments you may have on this variable)	Minimum Target: Tool can be easily and feasibly integrated into routine clinical procedures in antenatal care settings.	Optimistic Target: Same as minimum. (Tool can easily and feasibly integrate into routine clinical procedures in antenatal care settings.)	Additional comments (please provide any further comments you may have on this variable)	Minimum Target: Tool (and its component test/s) have been developed in an evidence-based way, with robust, verifiable, peer-reviewed data demonstrating that it is valid and can accurately predict pre-eclampsia.	Optimistic Target: Same as minimum. (Tool (and its component test/s) have been developed in an evidence-based way, with robust, verifiable, peer-reviewed data demonstrating that it is valid and can accurately predict pre-eclampsia.) Plus: Tool has been externally validated, independent of the test developer. Tool has been externally validated in different settings and populations, including in LM…	Additional comments (please provide any further comments you may have on this variable)	Minimum Target: Tool (where applicable) has requisite regulatory approval by relevant international authorities/agencies. In countries where it is used, it is compliant with national regulatory agency standards. If tool involves a medical device, it should meet international regulatory requirements and standards, including ISO 13485:2016, and/or are in accordance with current national guidelines.	Optimistic Target: Same as minimum. (Tool (where applicable) has requisite regulatory approval by relevant international authorities/agencies. In countries where it is used, it is compliant with national regulatory agency standards. If the tool involves a medical device, it should meet international regulatory requirements and standards, including ISO 13485:2016, and/or are in accordance with cur…	Additional comments (please provide any further comments you may have on this variable)	Minimum Target: Tool is available at low or zero cost. If relevant, special tests or devices included as part of the tool are affordable to the public sector. Tool is competitively priced relative to similar technologies in low-middle income markets.	Optimistic Target: Same as minimum. (Tool is available at low or zero cost. If relevant, special tests or devices included as part of a tool are affordable to the public sector. Tool is competitively priced relative to similar technologies in low-middle income markets.) Plus, for any special tests included within tool: Bulk purchase discounts are available. Local manufacturing is possible.	Additional comments (please provide any further comments you may have on this variable)	Minimum Target: Tool can be used in a range of health facilities that provide antenatal care services, including tertiary or secondary level hospitals, or primary antenatal care clinics.	Optimistic Target: Same as minimum. (Tool can be used in a range of health facilities that provide antenatal care services, including tertiary or secondary level hospitals, or primary antenatal care clinics.) Plus: Ability to offer service at community outreach settings.	Additional comments (please provide any further comments you may have on this variable)	Minimum Target: If tool includes special test/s or devices, those are easily packable. Low environmental footprint with most of the packaging recyclable.	Optimistic Target: Same as minimum. (If tool includes special test/s or devices, those are easily packable. Low environmental footprint with most of the packaging recyclable.) Plus: All the packaging is recyclable.	Additional comments (please provide any further comments you may have on this variable)	Minimum Target: If tool includes special tests or devices (including smart devices for operation), they are durable for use in all settings and can be stored and operated in a wide range of climatic conditions including heat, cold, moisture, dust and humidity.	Optimistic Target: Same as minimum. (If tool includes special tests or devices, they are durable for use in all settings and can be stored and operated in a wide range of climatic conditions including heat, cold, moisture, dust and humidity.)	Additional comments (please provide any further comments you may have on this variable)	Minimum Target: Quick guide and user manual provided with tool, in relevant language/s used by healthcare workers in local context. Supplementary single-session, online, on-demand training (such as checklists, videos, guides) provided.	Optimistic Target: Same as minimum. (Quick guide and user manual provided with tool, in relevant language/s used by healthcare workers in local context. Supplementary single-session, online, on-demand training (such as checklists, videos, guides) provided.) Plus: Quick guide and user manual provided for users, in relevant language/s for local context, plus translations into all official UN langua…	Additional comments (please provide any further comments you may have on this variable)	Minimum Target: Phone number provided to seek assistance with tool online or remotely.	Optimistic Target: Built-in access to online/remote expert advice to assist tool operation via SMS, audio call or video conferencing.	Additional comments (please provide any further comments you may have on this variable)	Minimum Target: If device-based technologies are used: Can be transported, assembled and performed by one person. No more than three operator steps that are not timed nor labour intensive. Reusable equipment. If non-rechargeable battery used, has back up battery power lasting minimum 45 minutes or if rechargeable integrated battery used, has minimum 5 hours on a single charge. Auto sleep/shut-off…	Optimistic Target: If device-based technologies are used: Can be transported, assembled and performed by one person. No more than one operator step that is not timed nor labour intensive. Reusable equipment using energy efficient technology. Back up battery power lasting minimum 2 hours or rechargeable integrated battery with minimum 8 hours on a single charge. Auto sleep/shut-off capabilities fo…	Additional comments (please provide any further comments you may have on this variable)
Academic researcher,Obstetrician		More than 10 years	Moderately familiar	No, I do NOT have a commercial or financial interest in the development of pre-eclampsia risk screening tools.	Strongly agree	Mostly agree		Neither agree nor disagree	Neither agree nor disagree	I can understand the inclusive language, and it is hard to imagine why this would be the case…but if there was a tool that for some reason only worked for pregnant women then this would still be a reasonable minimum and could save many lives. I would say that should be the minimum and the fuller qualification should be the optimistic target.	Strongly agree	Strongly agree		Mostly agree	Mostly disagree	Optimistic- test can be administered by women themselves	Mostly agree	Mostly agree	See previous comment- women being able to do themselves would be optimistic target	Mostly agree	Mostly disagree	Optimistic- can work out with antenatal care settings and supplement them ie not dependent on antenatal care staff for administering test	Strongly agree	Strongly agree		Mostly agree	Mostly agree		Mostly agree	Strongly agree		Mostly agree	Mostly agree	Or at home, by pregnant person	Mostly agree	Mostly agree		Strongly agree	Strongly agree		Mostly agree	Mostly agree		Neither agree nor disagree	Neither agree nor disagree		Mostly agree	Mostly agree
Guideline panel member,International health agency or organization staff,Nurse/Midwife		More than 10 years	Somewhat familiar	No, I do NOT have a commercial or financial interest in the development of pre-eclampsia risk screening tools.	Strongly agree	Neither agree nor disagree	Optimistic- it needs to be cheap and easy to use	Mostly agree	Neither agree nor disagree	Optimistic- all pregnant people, and sensitive to cultural differences	Mostly agree	Neither agree nor disagree	…with a particular focus on… and those areas affected by climate change	Strongly agree	Strongly agree	If you are considering gender diverse people then you shouldn’t say pregnant women rather pregnant people	Mostly agree	Strongly agree		Strongly agree	Strongly agree		Strongly agree	Strongly agree		Strongly agree	Strongly agree		Strongly agree	Strongly agree		Strongly agree	Strongly agree	This variable was sort of addressed with an earlier variable discussing healthcare worker	Strongly agree	Strongly agree	No plastics	Strongly agree	Strongly agree		Strongly agree	Strongly agree	Hard copy of basic instructions included	Mostly agree	Mostly agree	Or WhatsApp / wifi text	Strongly agree	Mostly agree
Other (please specify):		More than 10 years	Moderately familiar	No, I do NOT have a commercial or financial interest in the development of pre-eclampsia risk screening tools.	Strongly agree	Strongly agree		Strongly agree	Mostly agree		Strongly agree	Strongly agree		Strongly agree	Strongly agree		Strongly agree	Strongly agree		Strongly agree	Mostly agree		Strongly agree	Mostly agree		Strongly agree	Mostly agree		Strongly agree	Strongly agree		Strongly agree	Strongly agree		Strongly agree	Mostly agree	Requiring all packaging to be recyclable could pose restrictions in certain local contexts.	Strongly agree	Mostly agree		Strongly agree	Mostly agree		Mostly agree	Mostly agree		Mostly agree	Mostly agree
International health agency or organization staff		More than 10 years	Very familiar	No, I do NOT have a commercial or financial interest in the development of pre-eclampsia risk screening tools.	Strongly agree	Strongly agree		Strongly agree	Strongly agree		Mostly agree	Strongly agree		Mostly agree	Strongly agree		Mostly agree	Strongly agree		Mostly agree	Mostly agree		Strongly agree	Strongly agree		Mostly agree	Strongly agree		Mostly agree	Strongly agree		Strongly agree	Strongly agree		Mostly agree	Strongly agree		Mostly agree	Strongly agree		Strongly agree	Strongly agree		Strongly agree	Strongly agree		Mostly agree	Strongly agree
Academic researcher,International health agency or organization staff,Obstetrician		More than 10 years	Very familiar	No, I do NOT have a commercial or financial interest in the development of pre-eclampsia risk screening tools.	Strongly agree	Mostly agree		Mostly agree	Mostly agree	Given this is a disease of pregnancy- I struggle to understand the transgender element of this statement	Mostly agree	Mostly agree		Mostly agree	Mostly agree		Mostly agree	Mostly agree		Mostly agree	Mostly agree		Strongly agree	Mostly agree		Mostly agree	Mostly agree		Mostly agree	Mostly agree		Mostly agree	Mostly agree		Mostly disagree	Mostly disagree	Most nothing else in medicine is recyclable - if this was a single use item then fair enough. But the phone I am filling out this survey on did not come in recyclable material and neither did the computer you typed this up on.	Mostly agree	Mostly agree		Mostly agree	Mostly agree		Mostly agree	Neither agree nor disagree	Probably not going to get that for zero cost or low-cost	Mostly disagree	Mostly disagree	These numbers look like they’ve been picked out of a hat
Maternal diagnostics manufacturers		1-5 years	Moderately familiar	Yes, I have a commercial or financial interest in the development of pre-eclampsia risk screening tools.	Strongly agree	Mostly agree		Mostly agree	Strongly agree		Strongly agree	Strongly agree		Strongly agree	Strongly agree		Strongly agree	Strongly agree		Strongly agree	Strongly agree		Strongly agree	Strongly agree		Strongly agree	Strongly agree		Strongly agree	Mostly agree		Strongly agree	Strongly agree		Mostly agree	Mostly agree		Mostly agree	Strongly agree		Strongly agree	Strongly agree		Strongly agree	Strongly agree		Strongly agree	Strongly agree
Academic researcher,Guideline panel member,Obstetrician		More than 10 years	Very familiar	No, I do NOT have a commercial or financial interest in the development of pre-eclampsia risk screening tools.	Strongly agree	Strongly agree	It is difficult to know whether such tests predict or pick up early signs. Either way they are required to select women who would benefit from early intervention at any time that reduces mortality or mobility for the mother and/or the baby.	Strongly agree	Strongly agree	thia valid even if there efficacy reduces with gestation.	Strongly agree	Strongly agree	LMIC would allow a greater impact since it may provide a greater potential intervention/benefit ratio however, there needs to be not the provision to provide the testing but the infrastructure to intervene appropriately. So not just the test but the support around it.	Strongly agree	Strongly agree	Reduced accuracy tools (where blood tests etc not available) may still have significant benefit in high incidence environments. It is important to design the guidelines around what is feasible and can be integrated into existing health carenprovision.	Strongly agree	Strongly agree	adaptability is key. a well developed health care system may be the easiest place to set it up but with the lowest overall benefit (although still cost effective). The greatest health benefit would been the LMIC but the financial rewards/benefits may be less.	Strongly agree	Strongly agree	the value and uptake of any test/treatment is a balance between bothersomeness and benefits particularly in low risk women or women with other pressures such transport and access problems.	Strongly agree	Strongly agree	it is not just cc=an it predict pre-eclampsia but "so what". can it then lead to the benefits of reducing morbidity and mortality. Will it increase risk by increasing unnecessary intervention?	Strongly agree	Strongly agree		Strongly agree	Strongly agree	it is not just the cost of the tool but often the setup costs for equipment in laboratories, healthcare worker training etc.	Strongly agree	Strongly agree	as previously stated, the ease of setup and acceptance is inversely proportional to the disease risj=k in the community since the increased risk is associated with the same problems	Strongly agree	Strongly agree	the problem with recyclable is the need to the structure to allow recycling. Not readily available in LMICs.	Strongly agree	Strongly agree	the support structures need to be minimal as setup costs can be inhibitive.	Strongly agree	Strongly agree	this is where most test/interventions break down. It need to be simple and little need for ongoing support. The development of local trained champions can help here.	Strongly agree	Strongly agree	local trained champions with telephone backup and online support Build network of champions that will help each other and solve local problems.	Strongly agree	Strongly agree	the cost of equipment, training and access to power are all limiting factors. Look at the possibility of provision of solar panel or wind driven recharging.
International health agency or organization staff		More than 10 years	Somewhat familiar	No, I do NOT have a commercial or financial interest in the development of pre-eclampsia risk screening tools.	Strongly agree	No answer	Could we aim at a risk screening tool to be use peri-conceptionally or before pregnancy?	Strongly agree	Strongly agree	Could we aim at a risk screening tool to be use peri-conceptionally or before pregnancy?	Strongly agree	Strongly agree		Strongly agree	Strongly agree	Or even they could be used directly by women as it happens with the pregnancy test.	Strongly agree	Strongly agree	Ideally the minimum requirement should also include that active internet connection is not required.	Strongly agree	Strongly agree		Strongly agree	Strongly agree		Mostly agree	Mostly agree		No answer	No answer	It’s not clear whether the question refers to zero cost for women/patients or zero cost for the health system. Health systems will need to purchase the tool in order to provide it to women, so the cost should be minimized, especially since it will likely compete with other services.	Strongly agree	Strongly agree		Strongly agree	Strongly agree		Strongly agree	Strongly agree		Strongly agree	Strongly agree		Neither agree nor disagree	Neither agree nor disagree	Telephones do not work in general to solve these type of problems efficiently and timely and even less often in low-resource settings.	Strongly agree	No answer	Minimize the number of pieces or parts to avoid missing parts with time.
Obstetrician		More than 10 years	Somewhat familiar	No, I do NOT have a commercial or financial interest in the development of pre-eclampsia risk screening tools.	Strongly agree	Strongly agree		Strongly agree	Strongly agree		Strongly agree	Strongly agree		Strongly agree	Strongly agree		Strongly agree	Strongly agree		Strongly agree	Strongly agree		Strongly agree	Strongly agree		Strongly agree	Strongly agree		Strongly agree	Strongly agree		Strongly agree	Strongly agree		Strongly agree	Strongly agree		Mostly agree	Strongly agree		Strongly agree	Strongly agree		Mostly agree	Mostly agree		Mostly agree	Mostly agree
International health agency or organization staff		More than 10 years	Very familiar	No, I do NOT have a commercial or financial interest in the development of pre-eclampsia risk screening tools.	Strongly agree	Mostly agree		Strongly agree	Strongly agree		Strongly agree	Strongly agree		Strongly agree	Mostly agree		Strongly agree	Mostly disagree	I don't think it's fair to say that optimistic for offline use. It will increase the cost of use in many hard to reach places if the minimum is that it will require online access all the time. There are mid-ways for this where you can use offline but might need to get connected from time to time, which is different than full online connection. I think that's a deal breaker for minimum target.	Strongly agree	Strongly agree		Strongly agree	Strongly disagree	Tool has been externally validated in different settings and populations, including in LMICs. This needs to be in the minimum. Otherwise we are back to square 1 where all the companies only run validation studies in HIC and then say - see we have the minimum criterion fulfilled. In 2024, with what we know now about the nexus of biology, social determinants and technological advances in AI, our mi…	Strongly agree	Strongly agree		Mostly agree	Mostly agree		Strongly agree	Mostly agree		Strongly agree	Strongly agree		Strongly agree	Strongly agree		Strongly agree	Strongly agree		Mostly disagree	Mostly disagree	Now many of these things are becoming more common to include as a basis (especially SMS/chat), so I don't know why our basic criterion is only a phone number	Strongly agree	Strongly agree	For ease of reference, please start with minimum that is being kept for optimal and then add the additional items or use bolding etc- otherwise it takes longer to differentiat
Other (please specify):		More than 10 years	Extremely familiar	No, I do NOT have a commercial or financial interest in the development of pre-eclampsia risk screening tools.	Neither agree nor disagree	Neither agree nor disagree	Need to quantify detection rate false positive rate NpV and PPV Today a 75% detection rate 10% false positive rate means we treat 10 high risk but only one need to be actually treated	Neither agree nor disagree	Neither agree nor disagree	There is no way yet to prevent preeclampsia unless it is a preterm case that can be prevented by aspirin Currently any late detection can prevent loss due to late arrival to the hospital and can perhaps decrease nicu days/early preterm by adjusting the delivery time	Strongly disagree	Strongly disagree	Early adaptors are countries that have good medical services and appreciation to child betting and women health	Strongly agree	Mostly agree	No real good tool for point of care and non for homecare	Mostly agree	Mostly agree	Need to specify level of accuracy	Mostly agree	Mostly agree	Today after the covid period people and professionals got quite good command on very advanced methodology if accurate high throughput and reliable	Strongly agree	Strongly agree	Proved by clinical studies	Neither agree nor disagree	Neither agree nor disagree	Most products are defined safe and many are under Self declaration	Neither agree nor disagree	Neither agree nor disagree	Most institutes works with reagent purchase dividing equipment etc into the kit price over time	Neither agree nor disagree	Neither agree nor disagree	Efficiently logistic May overcome issues of focusing on central testing However there is an advantage on simplified test procedures accessible in multiple level of sites	Mostly agree	Mostly agree		Mostly agree	Mostly agree		Mostly agree	Mostly agree		Mostly agree	Mostly agree		Neither agree nor disagree	Neither agree nor disagree
Nurse/Midwife		More than 10 years	Not familiar at all	No, I do NOT have a commercial or financial interest in the development of pre-eclampsia risk screening tools.	Strongly agree	Strongly agree		Mostly agree	Mostly agree		Strongly agree	Strongly agree		Strongly agree	Mostly agree		Strongly agree	Strongly agree		Strongly agree	Strongly agree		Mostly agree	Strongly agree		Strongly agree	Strongly agree		Mostly agree	Strongly agree		Strongly agree	Strongly agree		Strongly agree	Strongly agree		Strongly agree	Strongly agree		Mostly agree	Strongly agree		Mostly agree	Strongly agree		Mostly agree	Strongly agree
Academic researcher,Other (please specify):		More than 10 years	Moderately familiar	No, I do NOT have a commercial or financial interest in the development of pre-eclampsia risk screening tools.	Strongly agree	Strongly agree		Strongly agree	Strongly agree		Strongly agree	Strongly agree		Strongly agree	Strongly agree		Strongly agree	Strongly agree		Strongly agree	Strongly agree		Strongly agree	Strongly agree	If there was an option that was even stronger than "strongly agree" for this variable, I would choose it. External validation, validity in range of settings, and responsiveness to new evidence is so important.	Mostly agree	Mostly agree		Strongly agree	Strongly agree		Strongly agree	Strongly agree		Mostly agree	Mostly agree		Strongly agree	Strongly agree		Strongly agree	Strongly agree		Neither agree nor disagree	Mostly agree		Strongly agree	Mostly agree
Obstetrician		More than 10 years	Somewhat familiar	No, I do NOT have a commercial or financial interest in the development of pre-eclampsia risk screening tools.	Strongly agree	Strongly agree		Strongly agree	Strongly agree		Strongly agree	Strongly agree		Strongly agree	Strongly agree		Strongly agree	Strongly agree		Strongly agree	Strongly agree		Strongly agree	Strongly agree		Mostly agree	Mostly agree		Strongly agree	Strongly agree		Strongly agree	Strongly agree		Strongly agree	Strongly agree		Strongly agree	Strongly agree		Strongly agree	Strongly agree		Strongly agree	Strongly agree		Strongly agree	Strongly agree
Academic researcher		More than 10 years	Not familiar at all	No, I do NOT have a commercial or financial interest in the development of pre-eclampsia risk screening tools.	Strongly agree	Strongly agree		Strongly agree	Mostly agree		Mostly agree	Mostly agree		Mostly agree	Mostly agree		Mostly agree	Mostly agree		Strongly agree	Mostly agree		Strongly agree	Mostly agree		Mostly agree	Mostly agree		Mostly agree	Mostly agree		Mostly agree	Mostly agree		Mostly agree	Neither agree nor disagree		Mostly agree	Neither agree nor disagree		Mostly agree	Mostly agree		Mostly agree	Mostly agree		Neither agree nor disagree	Neither agree nor disagree
Nurse/Midwife		More than 10 years	Not familiar at all	No, I do NOT have a commercial or financial interest in the development of pre-eclampsia risk screening tools.	Mostly agree	Mostly agree	Need to be mindful not to make normal to high risk category	Mostly agree	Mostly agree		Mostly agree	Mostly agree		Mostly agree	Mostly agree		Strongly agree	Strongly agree		Mostly disagree	Mostly disagree		Mostly agree	Mostly agree		Mostly agree	Mostly agree		Strongly agree	Strongly agree		Strongly agree	Strongly agree		Strongly agree	Strongly agree		Strongly agree	Strongly agree		Strongly agree	Mostly agree		Mostly agree	Mostly agree		Mostly agree	Mostly agree
Academic researcher		More than 10 years	Moderately familiar	No, I do NOT have a commercial or financial interest in the development of pre-eclampsia risk screening tools.	Strongly agree	Strongly agree		Mostly agree	Strongly agree		Strongly agree	Strongly agree		Strongly agree	Strongly agree		Strongly agree	Strongly agree		Strongly agree	Strongly agree		Strongly agree	Strongly agree		Strongly agree	Strongly agree		Strongly agree	Mostly agree		Mostly agree	Strongly agree		Mostly agree	Mostly agree		Mostly agree	Mostly agree		Strongly agree	Strongly agree		Mostly agree	Mostly agree		Strongly agree	Strongly agree
Guideline panel member,Obstetrician		More than 10 years	Moderately familiar	No, I do NOT have a commercial or financial interest in the development of pre-eclampsia risk screening tools.	Neither agree nor disagree	Mostly agree	Preeclampsia timely initiation of preventative therapies may be different by context. (Resource limited settings vs high income countries.)	Mostly agree	Mostly agree		Mostly agree	Mostly agree		Mostly agree	Mostly agree		Neither agree nor disagree	Neither agree nor disagree	Sensitivity and specificity of the tool should be considered. High false positive might not be good in resource limited settings or primary care levels.	Mostly agree	Mostly agree		Neither agree nor disagree	Neither agree nor disagree		Neither agree nor disagree	Neither agree nor disagree		Mostly agree	Mostly agree		Neither agree nor disagree	Mostly agree	It is a difficult question to answer. Referral hospital inpatient ward with nurse/midwife human resources can diagnose pre-eclampsia and eclampsia. Such tool may be needed more at primary level targeting ordinary ANC (OPD base) in particular health centers. I think tool should be developed for HC level in particular.	Mostly agree	Neither agree nor disagree		Mostly agree	Mostly agree		Mostly agree	Mostly agree		Mostly agree	Neither agree nor disagree		Neither agree nor disagree	Neither agree nor disagree
Consumer representative		None	Somewhat familiar	No, I do NOT have a commercial or financial interest in the development of pre-eclampsia risk screening tools.	Strongly agree	Mostly agree	Being categorised as being at risk of early pre-eclampsia patients can just get stressed out by the fear factor earlier in the pregnancy, often unnecessarily, if they are given that label without a strong enough genuine health risk to justify the stress.	Strongly disagree	Neither agree nor disagree	Why are we including transgender and gender diverse people in this target group? They are a tiny fraction of the target patient group (fertile women and girls) and have a range of other hormonal and mental health challenges that provide their own complications. The only people that can carry a baby to term are women, biological women/girls. This is unnecessary political correctness in a health co…	Strongly agree	Strongly agree		Mostly agree	Mostly disagree		Strongly agree	Strongly agree		Mostly agree	Mostly agree	Are we talking about a paper tool? I think for this type of condition that perhaps it is a specialist setting not a routine setting for users	Strongly agree	Strongly agree		Strongly agree	Mostly agree		Strongly agree	Strongly agree		Strongly agree	Strongly agree		Mostly agree	Mostly agree	What if the tool is made of plastic? Do we not create it? These questions seem a bit weird. Too PC again, though of course low impact environmentally is desirable	Mostly disagree	Mostly disagree	What if they can't be stable in all environments? Surely just having a good test is more important than meeting all these idealistic criteria? It's a medical problem and medical stuff is not always "stable" - it can be highly sensitive, in order to be effective. I think these criteria are off the mark.	Mostly disagree	Mostly agree	A little knowledge can be worse than no knowledge. As a woman who was at high risk of early pre-eclampsia, I would NOT want to be told by a care worker or social worker or a peer who was helping out at the clinic that my baby and I am in danger. I would want to hear it from a doctor. These criteria are off base, idealistic and potentially terrifying for thousands of pregnant women in vulnerable c…	Strongly disagree	Mostly disagree	The proposed support mechanisms are completely inadequate in a healthcare context. I strongly disagree that a phone number is good enough, or some vague opportunity to get video support. Phone who? What time? When? Are people going to be sitting at the other end of the line waiting for a call? How would this actually work in practice? What about countries that do not have a phone landline in ever…	Mostly disagree	Mostly disagree	I think these criteria are unrealistic. The underlying assumptions is that devices can be charged up again when operating remotely and this is probably not the case. E.g. Nepal. There's no stable power to recharge devices over night or by day even. Solar panels are not strong enough to charge some of these high energy machines.
International health agency or organization staff		More than 10 years	Very familiar	No, I do NOT have a commercial or financial interest in the development of pre-eclampsia risk screening tools.	Strongly agree	Mostly agree		Strongly agree	Mostly agree		Strongly agree	Mostly agree		Strongly agree	Mostly disagree		Mostly agree	Strongly agree		Strongly agree	Strongly agree		Strongly agree	Mostly agree		Mostly agree	Mostly agree		Strongly agree	Mostly agree	Local manufacturing is not realistic, nor is it cost effective	Strongly agree	Mostly disagree	Community health workers are reluctant to make a + diagnostic, that implies referring the patient ... in places where transport is difficult and / or costly. Better to implement with well trained, well motivated providers, who work closer to hospitals. CHW can do many other tasks, not diagnostic for a complex condition.	Mostly agree	Neither agree nor disagree		Strongly agree	Strongly agree		Strongly agree	Mostly agree		Strongly agree	Strongly agree		Mostly agree	Mostly agree
Academic researcher,Global diagnostics and innovation representatives,International health agency or organization staff,Nurse/Midwife		More than 10 years	Very familiar	No, I do NOT have a commercial or financial interest in the development of pre-eclampsia risk screening tools.	Mostly agree	Mostly agree	In addition to the predicted time period, ideally, risk stratification should be included.	Strongly agree	Strongly agree		Strongly agree	Strongly agree	Countries that have certain populations at higher risk of preeclampsia and poor outcomes (like African Americans in the US) should be emphasized along with lower resource settings with poor outcomes..	Strongly agree	Mostly agree		Strongly agree	Strongly agree		Strongly agree	Strongly agree		Strongly agree	Strongly agree	Independent evidence in multiple settings, multiple countries both clinical research and implementation research will be needed.	Strongly agree	Strongly agree	Quality first.	Mostly agree	Strongly agree		Strongly agree	Strongly agree		Mostly agree	Mostly agree		Strongly agree	Strongly agree		Strongly agree	Strongly agree	Plans/Modules for Practice/ schedule and suggestions for Quality Assurance of provider use preferred.	Mostly agree	Mostly agree		Mostly agree	Strongly agree	non-rechargeable batteries are a real pain in the field.
Academic researcher		More than 10 years	Not familiar at all	No, I do NOT have a commercial or financial interest in the development of pre-eclampsia risk screening tools.	Strongly agree	Strongly agree		Strongly agree	Strongly agree		Strongly agree	Strongly agree		Mostly agree	Mostly agree	Specialised skills need to be recognised as such and not reduced to the lowest common denominator. Unfortunately, this may contribute to inequities depending on resources.	Strongly agree	Strongly agree		Strongly agree	Strongly agree		Strongly agree	Strongly agree		Strongly agree	Strongly agree		Strongly agree	Mostly agree	Local manufacturing would be desirable, but may not always be possible.	Mostly agree	Mostly agree	A 'good' tool may not be accessible to all, particularly at community level. An alternative may need to be considered for those accessing community services, particularly if there are no referral pathways available. Also, an 'adequate' tool may be used in the community and followed up with use of the 'good' tool at a higher level service in time.	Strongly agree	Mostly agree	As much as possible, packaging should be recyclable, but this may need to be a dynamic process to achieve over time.	Mostly agree	Strongly agree	considering the practicality of the current status of environmental stability as a minimum.	Strongly agree	Strongly agree		Strongly agree	Strongly agree		Strongly agree	Strongly agree
Maternal diagnostics manufacturers		More than 10 years	Moderately familiar	Yes, I have a commercial or financial interest in the development of pre-eclampsia risk screening tools.	Mostly agree	Neither agree nor disagree	Minimum target should not be limited to "preventative therapies" and should include "enhanced monitoring" Tool can predict/distinguis between onset, also consider "within a defined timeframe"	Mostly agree	Mostly agree	ideally the tool is useful at any point in pregnancy. However I recommend that we don't rule out tools that may be useful after the 1st trimester, but may not be helpful in the 1st trimester.	Strongly agree	Strongly agree		Mostly agree	Mostly agree	the optimistic goal should be a tool that can be done by done by anyone, including the woman herself.	Strongly agree	Strongly agree		Strongly agree	Mostly agree	Optimistic target - consider, Tool can easily and feasibly integrate into community level antenatal care settings	Strongly agree	Strongly agree		Mostly agree	Mostly agree	Suggest Minimum target- meets ISO criteria and local or regonal regulatory is acceptable local regulations, standards, requirements, and optimistic target includes International regulatory approval. This could fascilitate a tool being developed specifically for LMIC more quickly rather than a tool that starts in the developed world, meets international criteria only to be not ideal for LMIC.	Mostly agree	Mostly agree		Mostly agree	Mostly agree	Minimum should provide for a tool that may be most usable in community settings. There may be instances where a tool geared for community outreach settings is different from those that are used in tertiery, secondary primary antenatal care. Minimum might be in a range of healthcare settings (all) with optimistic target being the same tool performs in all settings.	Mostly agree	Mostly agree	packaged to fascilitate shipping to any location, without any need for temperature control or tracking. Low environmental impact where possible for minimum.	Mostly agree	Mostly agree	Minimum: the tool itself and any accompanying special devices.. are durable.....	Mostly agree	Mostly agree	The ideal tool would need minimum to no training and additional training manuals. Minimum would be to provide training and/or training materials demonstrated to be effective in relevant user studies.	Mostly agree	Mostly agree		Mostly agree	Mostly agree	Ideally the tool would not require such user intensive equipment/processes
Consumer representative		None	Not familiar at all	No, I do NOT have a commercial or financial interest in the development of pre-eclampsia risk screening tools.	Strongly agree	Strongly agree		Strongly agree	Strongly agree		Strongly agree	Mostly agree		Mostly agree	Strongly agree		Strongly agree	Strongly agree		Strongly agree	Strongly agree		Strongly agree	Mostly agree		Strongly agree	Strongly agree		Strongly agree	Strongly agree		Strongly agree	Strongly agree		Strongly agree	Strongly agree		Strongly agree	Strongly agree		Strongly agree	Strongly agree		Neither agree nor disagree	Neither agree nor disagree		Strongly agree	Strongly agree
Other (please specify):		More than 10 years	Moderately familiar	No, I do NOT have a commercial or financial interest in the development of pre-eclampsia risk screening tools.	Strongly agree	Strongly agree		Strongly agree	Strongly agree		Strongly agree	Strongly agree		Strongly agree	Mostly agree		Strongly agree	Strongly agree		Mostly agree	Mostly agree		Strongly agree	Mostly agree		Strongly agree	Strongly agree		Neither agree nor disagree	Mostly agree		Mostly agree	Mostly agree		Neither agree nor disagree	Neither agree nor disagree		Strongly agree	Strongly agree		Neither agree nor disagree	Neither agree nor disagree
Obstetrician		More than 10 years	Not familiar at all	No, I do NOT have a commercial or financial interest in the development of pre-eclampsia risk screening tools.	Strongly agree	Strongly agree		Strongly agree	Strongly agree		Strongly agree	Strongly agree		Strongly agree	Strongly agree		Strongly agree	Strongly agree
Other (please specify):		More than 10 years	Not familiar at all	No, I do NOT have a commercial or financial interest in the development of pre-eclampsia risk screening tools.	Strongly agree	Neither agree nor disagree		Strongly agree	Strongly agree		Strongly agree	Strongly agree		Strongly agree	Strongly agree		Strongly agree	Neither agree nor disagree		Strongly agree	Strongly agree
Other (please specify):		None	Not familiar at all	No, I do NOT have a commercial or financial interest in the development of pre-eclampsia risk screening tools.	Strongly agree	Strongly agree
Other (please specify):		More than 10 years	Very familiar	No, I do NOT have a commercial or financial interest in the development of pre-eclampsia risk screening tools.	Strongly agree	Strongly agree		Strongly agree	Strongly agree		Strongly agree	Strongly agree		Strongly agree	Strongly agree		Strongly agree	Strongly agree		Strongly agree	Strongly agree		Strongly agree	Strongly agree		Strongly agree	Strongly agree		Strongly agree	Strongly agree
Academic researcher		More than 10 years	Moderately familiar	No, I do NOT have a commercial or financial interest in the development of pre-eclampsia risk screening tools.	Strongly agree	No answer	I think this question is misleading. Therapies (aspirin) delay the onset of PE.	Strongly agree	Strongly agree		Strongly agree	Strongly agree		Strongly disagree	Strongly agree	Training is essential as is QA and feedback of measurements. However, the training should be limited to hours/days rather than weeks.	Strongly agree	Strongly agree		Strongly agree	Strongly agree		Strongly agree	Mostly agree		Strongly agree	Mostly agree		Strongly agree	Strongly agree		Strongly agree	Strongly agree		Strongly agree	Neither agree nor disagree		Neither agree nor disagree	Strongly agree		Strongly agree	Strongly agree		Strongly agree	Mostly agree		Mostly agree	Mostly agree
Academic researcher		More than 10 years	Somewhat familiar	No, I do NOT have a commercial or financial interest in the development of pre-eclampsia risk screening tools.	Strongly agree	Strongly agree		Strongly agree	Strongly agree		Strongly agree	Strongly agree		Strongly agree	Strongly agree
Consumer representative		More than 10 years	Not familiar at all	No, I do NOT have a commercial or financial interest in the development of pre-eclampsia risk screening tools.	Strongly agree	Strongly agree
Procurement expert		More than 10 years	Moderately familiar	No, I do NOT have a commercial or financial interest in the development of pre-eclampsia risk screening tools.	Strongly agree	Strongly agree		Strongly agree	Strongly agree		Strongly agree	Strongly agree		Strongly agree	Strongly agree		Strongly agree	Strongly agree		Strongly agree	Strongly agree
Academic researcher,Obstetrician		More than 10 years	Not familiar at all	Yes, I have a commercial or financial interest in the development of pre-eclampsia risk screening tools.	Strongly agree	Strongly agree		Strongly agree	Strongly agree		Mostly agree	Mostly agree		Neither agree nor disagree	Neither agree nor disagree		Strongly agree	Strongly agree		Strongly agree	Strongly agree		Strongly agree	Strongly agree		Strongly agree	Strongly agree		Strongly agree	Strongly agree		Strongly agree	Strongly agree		Mostly agree	Mostly agree		Strongly agree	Strongly agree
Nurse/Midwife		More than 10 years	Somewhat familiar	No, I do NOT have a commercial or financial interest in the development of pre-eclampsia risk screening tools.	Mostly agree	Mostly agree		Mostly agree	Mostly agree		Strongly agree	Strongly agree		Strongly agree	Strongly agree		Strongly agree	Strongly agree		Strongly agree	Strongly agree
Nurse/Midwife		More than 10 years	Not familiar at all	No, I do NOT have a commercial or financial interest in the development of pre-eclampsia risk screening tools.	Strongly agree	Strongly agree		Strongly agree	Strongly agree		Strongly agree	Strongly agree
Obstetrician		More than 10 years	Somewhat familiar	No, I do NOT have a commercial or financial interest in the development of pre-eclampsia risk screening tools.	Strongly agree	Mostly agree		Strongly agree	Neither agree nor disagree
Nurse/Midwife		More than 10 years	Not familiar at all	Yes, I have a commercial or financial interest in the development of pre-eclampsia risk screening tools.	Strongly agree	Mostly agree
Other (please specify):		More than 10 years	Very familiar	No, I do NOT have a commercial or financial interest in the development of pre-eclampsia risk screening tools.	Strongly agree	Strongly agree		Strongly agree	Strongly agree		Strongly agree	Strongly agree		Mostly agree	Strongly agree
Antenatal care program manager		More than 10 years	Very familiar	No, I do NOT have a commercial or financial interest in the development of pre-eclampsia risk screening tools.	Strongly agree	Strongly agree	A partir de quelle semaine de la grossesse qu'on utilise cette mesure préventif ?	Mostly agree	Mostly agree	La prise de la tension arteriel systematique à chaque consultation Prénatal permet de depister le risque avec dépistage de la protéinurie chez les femmes hypertendus	Mostly agree	Mostly agree		Strongly agree	Strongly agree		Mostly agree	Mostly agree	Chez nous les milieux ruraux sont fréquemment difficile au accès internet et au réseau	Strongly agree	Strongly agree		Strongly agree	Strongly agree		Strongly agree	Strongly agree		Mostly agree	Mostly agree		Strongly agree	Strongly agree	Disponible aussi dans les centres de santé de base	Strongly agree	Strongly agree		Mostly agree	Mostly agree		Strongly agree	Strongly agree		Strongly agree	Strongly agree	Le télé mentorat est importante pour l'orientation sur le pratique et l'utilisation	Mostly agree	Mostly agree
Antenatal care program manager,Other (please specify):		More than 10 years	Very familiar	No, I do NOT have a commercial or financial interest in the development of pre-eclampsia risk screening tools.	Strongly agree	Mostly agree		Mostly agree	Mostly agree		Strongly agree	Mostly agree		Strongly agree	Neither agree nor disagree		Mostly agree	Strongly agree		Mostly agree	Mostly agree		Neither agree nor disagree	Mostly agree		Strongly agree	Mostly agree		Mostly disagree	Mostly agree		Neither agree nor disagree	Mostly agree		Strongly agree	Neither agree nor disagree		Strongly agree	Mostly agree		Mostly agree	Strongly agree		Neither agree nor disagree	No answer		Mostly agree	Mostly agree
Other (please specify):		More than 10 years	Not familiar at all	Yes, I have a commercial or financial interest in the development of pre-eclampsia risk screening tools.	Strongly agree	Mostly agree	This is very important , because the risk is early assessed and very cheap management when the management begins early. that avoid complication and expensive cost of treatment	Mostly agree	Mostly agree	It is possible to test all pregnant women because what ever social situation , most pregnant come to their first visit in hospital , others motivated by ultrasound to know the sex of the babies .	Mostly agree	Mostly agree	Whether the pregnancy is a moment of joy in most developed areas , in developing countries , additional issues make pregnant women at exacerbating risk than that the precessional is there. Many pregnant women die because of High blood pressure , the situation can be worse if the pre-eclampsia is diagnosed	Strongly agree	Strongly agree	In seting of community health System , Health occupational , Community Health workers , Community Health Volunteers work together , for that those delivering routine antenatal care are well placed to use the preeclampsia risks screening tool	Mostly agree	Mostly agree	Functionality required my be easy and quick to use	Strongly agree	Strongly agree	This tool is welcome and adhesion will be massive. Accompanied by sensitization , the tool use will be an own requirement of ever pregnant women	Mostly agree	Mostly agree	some validation makes in some countries are obviously accepted to us. What is also true is to organization a pilot phase in our country. But , most important is to get authorization of puting in market near the ministry of public health	Mostly agree	Mostly agree	Once certified , the pre-eclampsie risk screening will be used freely . The DRC is a multiethnic country but every thing runs without others barriers	Mostly agree	Mostly agree	we do not have an idea , perhaps we need to have a pilot phase and go ahead. Also , you must fix the price for sale	Strongly agree	Strongly agree	Pre-eclapmsia risk screening tool for all	Mostly agree	Mostly agree	we welcome the package that will be chosen	Mostly agree	Mostly agree	sure , there is a change of temperature but we will comply with the guidelines	Strongly agree	Strongly agree	Training of tool use will be organized to enhance capability of users . Books will be distributed to them to serve as help memory in necessity case	Strongly agree	Strongly agree	Once diagnosed , a framework of health team , pregnant woman and her family will work together and constitute a support team for compliance in management healthcare	Strongly agree	Strongly agree	design of tool will hold account of standard parameters
Obstetrician		More than 10 years	Not familiar at all	No, I do NOT have a commercial or financial interest in the development of pre-eclampsia risk screening tools.	Strongly agree	Mostly agree		Mostly disagree	Neither agree nor disagree		Strongly agree	Strongly agree		Strongly agree	Mostly agree		Mostly agree	Strongly agree		Strongly agree	Strongly agree		Mostly disagree	Mostly agree		Strongly agree	Strongly agree		Neither agree nor disagree	Mostly agree		Strongly agree	Strongly agree		Strongly agree	Strongly agree		Strongly agree	Strongly agree		Strongly agree	Mostly agree		Mostly agree	Strongly agree		Neither agree nor disagree	Mostly agree
Academic researcher,International health agency or organization staff,Maternal diagnostics manufacturers,Obstetrician		More than 10 years	Somewhat familiar	Yes, I have a commercial or financial interest in the development of pre-eclampsia risk screening tools.	Strongly agree	Strongly agree	A identificação precoce da eclampsia ajuda a tomada de decisão mais precisa no seguimento da Mulher grávida, no inicio do tratamento evitando assim a morbimortalidade materna neonatal e perinatal.	Strongly agree	Strongly agree		Strongly agree	Mostly agree		Strongly agree	Strongly agree		Strongly agree	Strongly agree		Strongly agree	Strongly agree	Tendo a ferramenta na consulta pré natal vai ajudar nas intervenções imeditas	Strongly agree	Strongly agree	É importante a revisão da ferramenta sempre que houver novas evidências para melhorar a saude da Mulher grávida e do recen-nascido	Strongly agree	Strongly agree		Neither agree nor disagree	Mostly agree		Strongly agree	Strongly agree	A disponibilidade da ferramenta a todos os níveis das Unidades Sanitárias vai garantir o acesso da oferta do serviço a Mulher grávida	Neither agree nor disagree	Strongly agree		Strongly agree	Strongly agree		Strongly agree	Strongly agree		Strongly agree	Strongly agree		Strongly agree	Strongly agree
International health agency or organization staff		More than 10 years	Very familiar	No, I do NOT have a commercial or financial interest in the development of pre-eclampsia risk screening tools.	Strongly agree	Mostly agree	Early or late onset is not really a critical piece in the PE diagnosis but the ability to identify the RISK is what matters and drives interventions.	Strongly agree	Mostly agree	There doesn’t seem to be adequate data to support early onset of PE (&lt;20 weeks GA) and thus chances of identifying PE cases at &lt;20 weeks GA could be very slim. A screening tool targeting that GA range may not give valuable yield.	Strongly agree	Strongly agree		Strongly agree	Strongly agree	A handy tool usable in the community would be a game changer	Strongly agree	Strongly agree	Tools that can be used offline are very important in settings with challenges with mobile network coverage.	Strongly agree	Strongly agree		Strongly agree	Strongly agree		Strongly agree	Strongly agree		Strongly agree	Mostly disagree	The critical nature of PE does not justify pursuits to tie pricing with volume of tests. Rather low pricing should be offered irrespective of testing volumes	Strongly agree	Strongly agree		Strongly agree	Neither agree nor disagree	I do not think recyclable material is fundamental right now especially in developing world. Rather packaging must be biodegradable.	Strongly agree	Strongly agree		Strongly agree	Strongly agree		Neither agree nor disagree	Neither agree nor disagree	With proper and adequate training, technical assistance would not be a need as local capacity would have been built.	Strongly agree	Strongly agree
Other (please specify):		More than 10 years	Extremely familiar	No, I do NOT have a commercial or financial interest in the development of pre-eclampsia risk screening tools.	Mostly agree	Strongly agree		Mostly agree	Mostly agree		Strongly agree	Strongly agree		Strongly agree	Strongly agree		Strongly agree	Strongly agree	Offline, but keeps record of (past) results would be ideal	Strongly agree	Strongly agree		Strongly agree	Strongly agree		Strongly agree	Strongly agree		Mostly agree	Strongly agree	Regional manufacturing is essential to improving access and should be highly considered here as opposed to it being a possibility	Strongly agree	Strongly agree		Neither agree nor disagree	Neither agree nor disagree		Strongly agree	Strongly agree		Strongly agree	Strongly agree		Mostly agree	Mostly agree	Could explore AI-assisted tools	Strongly agree	Strongly agree
Obstetrician		More than 10 years	Not familiar at all	No, I do NOT have a commercial or financial interest in the development of pre-eclampsia risk screening tools.	Strongly agree	Strongly agree		Strongly agree	Strongly disagree	Solo válido para mujeres embarazadas. Incluido el primer trimestre. Independientemente de la edad	Strongly agree	Strongly agree		Strongly agree	Mostly agree	No indispensable las pruebas de laboratorio en entornos limitados. Pueden ser aplicados el resto de criterios para captación y referencias	Strongly agree	Strongly agree		Strongly agree	Strongly agree		Strongly agree	Strongly agree		Strongly agree	Strongly agree		Mostly agree	Mostly agree	Las pruebas especiales de mayor complejidad y costo no deberían ser parte de paquetes básicos a aplicarse en entornos limitados. Deberían ya ser parte de intervenciones de 2do o 3er nivel de atencion	Strongly agree	Strongly agree	Por eso no debe requerir tecnología compleja. O personal con obre calificación	Strongly agree	Strongly agree		Strongly agree	Strongly agree		Strongly agree	Strongly agree		Strongly agree	Strongly agree		Mostly agree	Mostly agree
Other (please specify):		More than 10 years	Moderately familiar	No, I do NOT have a commercial or financial interest in the development of pre-eclampsia risk screening tools.	Strongly agree	Strongly agree		Strongly agree	Strongly agree		Strongly agree	Strongly agree		Strongly agree	Strongly agree		Mostly agree	Mostly agree		Strongly agree	Strongly agree		Neither agree nor disagree	Strongly agree		Strongly agree	Strongly agree		Neither agree nor disagree	Neither agree nor disagree		Strongly agree	Strongly agree		Strongly agree	Strongly agree		Strongly agree	Strongly agree		Strongly agree	Strongly agree		Strongly agree	Strongly agree		Strongly agree	Strongly agree
Academic researcher,Nurse/Midwife		More than 10 years	Moderately familiar	No, I do NOT have a commercial or financial interest in the development of pre-eclampsia risk screening tools.	Strongly agree	Strongly agree	Nil	Strongly agree	Strongly agree	Nill	Strongly agree	Strongly agree		Strongly agree	Strongly agree		Strongly agree	Strongly agree		Strongly agree	Strongly agree		Strongly agree	Strongly agree		Strongly agree	Strongly agree		Strongly agree	Strongly agree		Strongly agree	Strongly agree		Strongly agree	Strongly agree		Strongly agree	Strongly agree		Strongly agree	Strongly agree		Strongly agree	Strongly agree		Strongly agree	Strongly agree
Antenatal care program manager,Other (please specify):	Adulte masculain	More than 10 years	Somewhat familiar	No, I do NOT have a commercial or financial interest in the development of pre-eclampsia risk screening tools.	Strongly agree	Strongly agree		Strongly agree	Mostly agree		Strongly agree	Strongly agree		Strongly agree	Strongly agree		Strongly agree	Neither agree nor disagree		Strongly agree	Mostly agree		Strongly agree	Strongly agree		Strongly agree	Strongly agree		Strongly agree	Strongly disagree		Strongly agree	Strongly agree		Neither agree nor disagree	Strongly agree		Strongly agree	Strongly disagree		Strongly agree	Strongly agree		Mostly agree	Strongly agree		Mostly agree	Strongly agree	Pas de commentaire
Academic researcher,Nurse/Midwife,Other (please specify):		More than 10 years	Moderately familiar	No, I do NOT have a commercial or financial interest in the development of pre-eclampsia risk screening tools.	Strongly agree	Strongly agree		Mostly agree	Mostly agree		Mostly agree	Strongly agree		Strongly agree	Strongly agree		Strongly agree	Strongly agree		Mostly agree	Mostly agree		Strongly agree	Strongly agree		Strongly agree	Strongly agree		Strongly agree	Strongly agree		Mostly agree	Strongly agree		Mostly agree	Strongly agree		Strongly agree	Strongly agree		Strongly agree	Mostly agree		Mostly agree	Strongly agree		Strongly agree	Strongly agree
Other (please specify):		5-10 years	Somewhat familiar	No, I do NOT have a commercial or financial interest in the development of pre-eclampsia risk screening tools.	Strongly agree	Mostly agree		Strongly agree	Strongly agree		Strongly agree	Strongly agree		Strongly agree	Strongly agree		Mostly agree	Mostly agree		Mostly agree	Mostly agree		Mostly agree	Mostly agree		Strongly agree	Strongly agree		Neither agree nor disagree	Neither agree nor disagree		Mostly agree	Mostly agree		Strongly agree	Strongly agree		Strongly agree	Strongly agree		Mostly agree	Mostly agree		Strongly agree	Strongly agree		Mostly agree	Strongly agree
Nurse/Midwife,Other (please specify):		More than 10 years	Somewhat familiar	No, I do NOT have a commercial or financial interest in the development of pre-eclampsia risk screening tools.	Mostly agree	Mostly agree	Nothing	Strongly disagree	Strongly disagree	no at all	Mostly agree	Strongly agree		Mostly agree	Strongly agree		Mostly agree	Mostly agree		Neither agree nor disagree	Mostly agree		Neither agree nor disagree	Mostly agree		Mostly agree	Strongly agree		Mostly agree	Strongly agree		Mostly agree	Strongly agree		Mostly agree	Strongly agree		Mostly agree	Strongly agree		Neither agree nor disagree	No answer		Neither agree nor disagree	Mostly disagree		Neither agree nor disagree	Mostly agree
Academic researcher		More than 10 years	Moderately familiar	No, I do NOT have a commercial or financial interest in the development of pre-eclampsia risk screening tools.	Strongly agree	Mostly agree		Strongly agree	Mostly agree		Strongly agree	Strongly agree		Mostly agree	Strongly agree		Strongly agree	Strongly agree		Strongly agree	Strongly agree		Strongly agree	Mostly agree		Mostly agree	Mostly agree		Strongly agree	Strongly agree		Mostly agree	Mostly agree		Mostly agree	Mostly agree		Mostly agree	Mostly agree		Strongly agree	Strongly agree		Mostly agree	Mostly agree		Mostly agree	Mostly agree
Academic researcher		More than 10 years	Very familiar	Yes, I have a commercial or financial interest in the development of pre-eclampsia risk screening tools.	Strongly agree	Strongly agree		Strongly agree	Strongly agree		Strongly agree	Strongly agree		Strongly agree	Strongly agree		Strongly agree	Strongly agree		Strongly agree	Strongly agree		Strongly agree	Strongly agree		Strongly agree	Strongly agree		Strongly agree	Strongly agree		Strongly agree	Strongly agree		Strongly agree	Strongly agree		Strongly agree	Strongly agree		Strongly agree	Strongly agree		Strongly agree	Strongly agree		Strongly agree	Strongly agree
International health agency or organization staff		More than 10 years	Extremely familiar	No, I do NOT have a commercial or financial interest in the development of pre-eclampsia risk screening tools.	Strongly agree	Strongly agree	La identificación oportuna de factores de riesgo de pre eclampsia , permiten intervenciones de prevención y así reducción de morbilidad grave, complicaciones y muerte materna y perinatal , sin embargo debe estar accesible a primer nivel de atención y hospitales primarios , incluyendo herramientas de monitoreo e indicadores basados en estándares de OMS , adaptados a los paises .	Mostly agree	Mostly agree	Considero debe incluirse manejo por comunitarios, lideres de comunidades indígenas, religiosos , con lenguaje inclusivo ,claro, de los beneficios del uso de la herramienta . Incluir un tema de prevención como tips ( embarazos en adolescencias ) derechos humanos de forma practica como un a,b,c	Strongly agree	Strongly agree	Las complicaciones obstétricas y muertes están asociadas a las demoras que incluye 1-Identificacion de signos de peligros tardio,2-demora en tomar la decisión de traslado, 3-Tiempo de llegada a la unidad de salud que en regiones autónomas, indígenas puede llevar 2 o mas dias y la unidad de salud si esta preparada para atenderla y capacitada con los insumos adecuados en complicaciones obstétricas …	Strongly agree	Strongly agree	Considero en este punto , separar para no confundir por área de atención por ejemplo en un puesto de salud en el que se incluyan desde la identificación oportuna ,manejo de acuerdo a capacidad y materiales que dispone y así sucesivamente, Centro de Salud, Hospitales y en esa descripción incluir los perfiles profesionales. Es importante incluir comunicación por radio, teléfono otros medios	Strongly agree	Strongly agree	Existen problemas de conexión , sugiero queden ambas Con conexión y sin conexión. Considero tomar en cuenta los entornos, capacidad de respuesta y esencial enfoque en identificación de riesgos oportuno y traslados , usar diagramas sencillos con imágenes, incluir neonato	Strongly agree	Strongly agree	Incluir , validación , pruebas de validación de la implementacion basadas en investigación en lugares controlados	Strongly agree	Strongly agree	Pruebas de implementacion de eficacia , tomando en cuenta los entornos y ajustar al final del proceso utilizando evidencia de resultados y tomar en cuenta a los trabajadores de la salud de la localidad.	Strongly agree	Strongly agree	Incluir normas internacionales , locales siempre y cuando estén actualizadas , por ejemplo en algunos paises no incluyen uso de traje anti shock en hemorragia post parto en su norma por que incluirlo significa compra obligatoria .	Strongly agree	Strongly agree	Por ello la herramienta debe ser por lugar de atención por ejemplo el enfoque preventivo en puestos de salud que permitan identificación oportuna de factores de riesgos de pre eclampsia, incluir aspectos organizativos comunitarios, institucionales que a veces suelen ser esenciales por que existen muertes maternas por problemas de traslados y capacidad de respuestas, insumos , falta de capacitació…	Mostly agree	Mostly agree	No debe ser extensa y compleja debe ser practica , retomar herramientas esenciales por ejemplo uso de cinta de test de orina para ver proteínas , toma de presión arterial se requiere de tensiómetro , pienso que depende del nivel Que debo buscar , que debo hacer ,cuales son los factores de riesgos mas asociados , el tema de electrodos seria mas para hospital y esta bien , sin embargo pueden descri…	Strongly agree	Mostly agree	Es necesario agregarlo , el uso de residuos y protección del medio ambiente	Strongly agree	Strongly agree	Debe ser practico y de uso de acuerdo a cada nivel.	Strongly agree	Strongly agree	Se sugiere cursos virtuales cortos de formación , inicialmente que permitan paralelamente evaluar su uso en el periodo , luego hacer ajustes y entregar materiales basados en la implementacion , guía rápida, en su idioma, uso de imágenes y traducir en los idiomas de naciones unidas una vez que se haga la valoración correcta y aceptación. Puedo apoyarles de forma voluntaria si lo requieren	Strongly agree	Strongly agree	Usar plataformas de Naciones Unidas identificados , UNFPA otros. Incluir emergencia neonatal , discapacidad , derechos humanos	Neither agree nor disagree	Mostly agree
International health agency or organization staff		More than 10 years	Moderately familiar	No, I do NOT have a commercial or financial interest in the development of pre-eclampsia risk screening tools.	Strongly agree	Strongly agree		Mostly agree	Strongly agree		Strongly agree	Strongly agree		Strongly agree	Strongly agree		Strongly agree	Strongly agree		Strongly agree	Strongly agree		Strongly agree	Mostly agree		Strongly agree	Strongly agree		Strongly agree	Mostly disagree		Strongly agree	Strongly agree		Mostly agree	Neither agree nor disagree		Strongly agree	Neither agree nor disagree		Strongly agree	Mostly agree		Mostly agree	Mostly agree		Mostly agree	Mostly agree
International health agency or organization staff		1-5 years	Not familiar at all	No, I do NOT have a commercial or financial interest in the development of pre-eclampsia risk screening tools.	Mostly agree	Strongly agree		Strongly agree	Strongly agree		Strongly agree	Strongly agree		Strongly agree	Strongly agree		Strongly agree	Strongly agree		Strongly agree	Strongly agree		Strongly agree	Strongly agree		Strongly agree	Strongly agree		Strongly agree	Strongly agree		Strongly agree	Strongly agree		Strongly agree	Strongly agree		Strongly agree	Strongly agree		Strongly agree	Strongly agree		Strongly agree	Strongly agree		Strongly agree	Strongly agree
Obstetrician		More than 10 years	Somewhat familiar	No, I do NOT have a commercial or financial interest in the development of pre-eclampsia risk screening tools.	Mostly agree	Mostly agree		Mostly agree	Neither agree nor disagree		Mostly agree	Strongly agree		Mostly agree	Strongly agree		Strongly agree	Mostly agree		Mostly agree	Mostly agree		Strongly agree	Mostly agree		Mostly agree	Mostly agree		Mostly agree	Mostly agree		Mostly agree	Mostly agree		Neither agree nor disagree	Neither agree nor disagree		Strongly agree	Strongly agree		Mostly agree	Neither agree nor disagree		Mostly agree	Neither agree nor disagree		Mostly agree	Mostly agree
Other (please specify):		5-10 years	Moderately familiar	No, I do NOT have a commercial or financial interest in the development of pre-eclampsia risk screening tools.	Mostly agree	Mostly agree		Mostly agree	Mostly agree		Mostly agree	Mostly agree		Mostly agree	Mostly agree		Mostly agree	Mostly agree		Mostly agree	Mostly agree		Mostly agree	Mostly agree		Mostly agree	Mostly agree		Mostly agree	Mostly agree		Mostly agree	Mostly agree		Mostly agree	Mostly agree		Mostly agree	Mostly agree		Mostly agree	Mostly agree		Mostly agree	Mostly agree		Mostly agree	Mostly agree
Global diagnostics and innovation representatives		5-10 years	Moderately familiar	No, I do NOT have a commercial or financial interest in the development of pre-eclampsia risk screening tools.	Strongly agree	Strongly agree	We need advocacy in Kenya .	Strongly agree	Strongly agree	We have a big ch alleges in Kenya and we need your support to do this.	Neither agree nor disagree	Mostly agree	none	Strongly agree	Strongly agree	in rural Kenya we do not have this products.	Strongly agree	Strongly agree	Yes we need it.	Strongly agree	Mostly agree	no	Mostly agree	Mostly agree	yes we need it in kenya	Strongly agree	Strongly agree	No comment, am here to learn.	Neither agree nor disagree	Strongly disagree	we are still behind.	Strongly agree	Neither agree nor disagree	yes	Strongly agree	Strongly disagree		Neither agree nor disagree	Neither agree nor disagree		Neither agree nor disagree	Mostly agree		Neither agree nor disagree	Strongly disagree		Mostly agree	Strongly disagree
International health agency or organization staff		1-5 years	Not familiar at all	No, I do NOT have a commercial or financial interest in the development of pre-eclampsia risk screening tools.	Strongly agree	Mostly agree		Strongly agree	Strongly agree		Strongly agree	Strongly agree		Strongly agree	Strongly agree		Strongly agree	Strongly agree		Strongly agree	Strongly agree		Mostly agree	Mostly agree		Strongly agree	Neither agree nor disagree		Mostly agree	Strongly agree		Strongly agree	Strongly agree		Neither agree nor disagree	Neither agree nor disagree		Strongly agree	Strongly agree		Mostly agree	Strongly agree		Neither agree nor disagree	Neither agree nor disagree		No answer	No answer
Nurse/Midwife		Less than one year	Not familiar at all	No, I do NOT have a commercial or financial interest in the development of pre-eclampsia risk screening tools.	Mostly agree	Mostly agree		Mostly agree	Mostly agree		Mostly agree	Mostly agree		Mostly agree	Mostly agree		Strongly agree	Strongly agree		Strongly agree	Strongly agree		Strongly agree	Strongly agree		Strongly agree	Strongly agree		Strongly agree	Strongly agree		Strongly agree	Strongly agree		Strongly agree	Strongly agree		Strongly agree	Strongly agree		Strongly agree	Strongly agree		Strongly agree	Strongly agree		Strongly agree	Strongly agree
Nurse/Midwife		1-5 years	Moderately familiar	No, I do NOT have a commercial or financial interest in the development of pre-eclampsia risk screening tools.	Mostly agree	Mostly disagree		Mostly agree	Mostly agree		Mostly agree	Mostly agree		Strongly agree	Strongly agree	Tools have to be made easily accessible and usable to rural health care centers.	Mostly agree	Strongly agree		Strongly agree	Strongly agree		Mostly agree	Strongly agree		Mostly agree	Mostly agree		Mostly agree	Mostly agree		Mostly agree	Mostly agree		Strongly agree	Mostly agree		Mostly agree	Mostly agree		Strongly agree	Mostly agree		Strongly agree	Mostly agree		Strongly agree	Strongly agree
Obstetrician		More than 10 years	Somewhat familiar	No, I do NOT have a commercial or financial interest in the development of pre-eclampsia risk screening tools.	Mostly disagree	Mostly agree		Strongly agree	Strongly agree		Strongly agree	Strongly agree		Mostly agree	Strongly agree		Mostly agree	Strongly agree		Strongly agree	Strongly agree		Mostly agree	Mostly agree		Strongly agree	Strongly agree		Mostly agree	Mostly agree		Mostly agree	Strongly agree		Neither agree nor disagree	Neither agree nor disagree		Strongly agree	Strongly agree		Mostly agree	Neither agree nor disagree		Neither agree nor disagree	Neither agree nor disagree		Mostly agree	Mostly agree
Academic researcher,Nurse/Midwife		5-10 years	Not familiar at all	No, I do NOT have a commercial or financial interest in the development of pre-eclampsia risk screening tools.	Strongly agree	Strongly agree		Mostly agree	Mostly agree		Strongly agree	Strongly agree		Strongly agree	Strongly agree		Strongly agree	Strongly agree		Strongly agree	Strongly agree		Strongly agree	Strongly agree		Strongly agree	Strongly agree		Strongly agree	Strongly agree		Strongly agree	Strongly agree		Strongly agree	Strongly agree		Strongly agree	Strongly agree		Strongly agree	Strongly agree		Mostly agree	Mostly agree		Mostly agree	Mostly agree
Nurse/Midwife		More than 10 years	Not familiar at all	No, I do NOT have a commercial or financial interest in the development of pre-eclampsia risk screening tools.	No answer	Mostly agree		Mostly agree	Strongly agree		Strongly agree	Strongly agree		Strongly agree	Strongly agree
International health agency or organization staff		5-10 years	Not familiar at all	No, I do NOT have a commercial or financial interest in the development of pre-eclampsia risk screening tools.	Strongly agree	No answer		Strongly agree	No answer
Academic researcher,Antenatal care program manager		1-5 years	Moderately familiar	Yes, I have a commercial or financial interest in the development of pre-eclampsia risk screening tools.	Strongly agree	Strongly agree		Mostly agree	Mostly agree		Strongly agree	Strongly agree		Mostly agree	Mostly agree		Strongly agree	Strongly agree		Strongly agree	Strongly agree
Academic researcher		More than 10 years	Somewhat familiar	No, I do NOT have a commercial or financial interest in the development of pre-eclampsia risk screening tools.	Strongly agree	Strongly agree		Mostly agree	Mostly agree
Nurse/Midwife,Other (please specify):		More than 10 years	Somewhat familiar	No, I do NOT have a commercial or financial interest in the development of pre-eclampsia risk screening tools.	Strongly agree	Mostly agree		Mostly agree	Mostly agree		Mostly agree	Mostly agree		Mostly agree	Mostly agree		Mostly agree	Mostly agree
Nurse/Midwife		More than 10 years	Somewhat familiar	Yes, I have a commercial or financial interest in the development of pre-eclampsia risk screening tools.	Strongly agree	Strongly agree	I strongly agree because with the kit then the health care givers will able to manage the pregnant woman properly.
Other (please specify):		More than 10 years	Moderately familiar	No, I do NOT have a commercial or financial interest in the development of pre-eclampsia risk screening tools.	Strongly agree	Strongly agree		Strongly agree	Strongly agree		Strongly agree	Strongly agree		Mostly agree	Strongly agree		Strongly agree	Strongly agree		Strongly agree	Strongly agree		Strongly agree	Strongly agree		Strongly agree	Strongly agree		Strongly agree	Strongly agree		Strongly agree	Strongly agree
Other (please specify):		5-10 years	Not familiar at all	No, I do NOT have a commercial or financial interest in the development of pre-eclampsia risk screening tools.	Strongly agree	Strongly agree		Mostly agree	Neither agree nor disagree		Strongly agree	Strongly agree
Nurse/Midwife		More than 10 years	Not familiar at all	No, I do NOT have a commercial or financial interest in the development of pre-eclampsia risk screening tools.	Strongly agree	Strongly agree		Strongly agree	Strongly agree		Strongly agree	Strongly agree		Strongly agree	Strongly agree		Strongly agree	Strongly agree		Strongly agree	Strongly agree		Strongly agree	Strongly agree		Strongly agree	Strongly agree		Strongly agree	Strongly agree		Strongly agree	Strongly agree		Strongly agree	Strongly agree		Mostly agree	Strongly agree		Mostly agree	Strongly agree		Neither agree nor disagree	Strongly agree		Mostly agree	Strongly agree
Nurse/Midwife		More than 10 years	Somewhat familiar	No, I do NOT have a commercial or financial interest in the development of pre-eclampsia risk screening tools.	Strongly agree	Neither agree nor disagree		Mostly agree	Mostly agree		Strongly agree	Strongly agree		Strongly agree	Neither agree nor disagree		Mostly agree	Strongly agree		Strongly agree	Mostly agree
Academic researcher		More than 10 years	Somewhat familiar	No, I do NOT have a commercial or financial interest in the development of pre-eclampsia risk screening tools.	Strongly agree	Mostly agree		Strongly agree	Mostly agree		Strongly agree	Mostly agree		Strongly agree	Strongly agree		Strongly agree	Strongly agree		Mostly agree	Strongly agree		Strongly agree	Mostly agree		Mostly agree	Neither agree nor disagree		Strongly agree	Strongly agree		Mostly agree	Strongly agree		Mostly disagree	Mostly agree		Mostly agree	Mostly agree		Mostly agree	Mostly agree		Mostly agree	Mostly agree		Neither agree nor disagree	Mostly disagree
Nurse/Midwife		More than 10 years	Somewhat familiar	No, I do NOT have a commercial or financial interest in the development of pre-eclampsia risk screening tools.	Strongly agree	Mostly agree	Es muy importante considerar el entorno de de la mujer en las herramientas preventivas	Strongly agree	Strongly agree	La prevención entre más temprana mejor, pero en el momento detectado, se puede hacer mucho para prevenir complicaciones y limitar el daño	Strongly agree	Strongly agree		Strongly agree	Strongly agree	En entornos difíciles, es en donde más se requiere	Strongly agree	Strongly agree	Así es, existen regiones con poco acceso al internet	Strongly agree	Strongly agree		Strongly agree	Strongly agree		Strongly agree	Strongly agree		Strongly agree	Strongly agree	Deben ser accesibles en todos los sentidos para que pueda llegar a los lugares de difícil acceso a servicios de salud por inequidad.	Strongly agree	Strongly agree		Strongly agree	Strongly agree	Pensar que en comunidades rurales, muchas veces no cuentan con refrigeradores, o electricidad en casos extremos	Strongly agree	Strongly agree		Strongly agree	Strongly agree		Strongly agree	Strongly agree		Strongly agree	Strongly agree
Academic researcher,Guideline panel member,Obstetrician,Other (please specify):		More than 10 years	Very familiar	No, I do NOT have a commercial or financial interest in the development of pre-eclampsia risk screening tools.	Strongly agree	Mostly agree		Strongly agree	Strongly agree		Mostly agree	Mostly agree		Mostly agree	Mostly agree		Strongly agree	Strongly agree		Strongly agree	Strongly agree		Mostly agree	Strongly agree		Strongly agree	Mostly agree		Mostly agree	Strongly agree		Mostly agree	Strongly agree		Mostly agree	Mostly agree		Strongly agree	Strongly agree		Mostly agree	Strongly agree		Neither agree nor disagree	Mostly agree		Mostly agree	Mostly agree
Academic researcher,Antenatal care program manager,Guideline panel member,Obstetrician		More than 10 years	Very familiar	No, I do NOT have a commercial or financial interest in the development of pre-eclampsia risk screening tools.	Mostly agree	Strongly agree	The minimum target can include identifying those at high risk of developing pre-eclampsia (if a product is a "one step" tool) or identifying a subgroup in which a "second or multiple steps" screening procedures could be applied	Strongly agree	Mostly agree	Optimistic: ideally before 16 weeks	Strongly agree	Strongly agree		Strongly agree	Strongly agree		Strongly agree	Strongly agree		Strongly agree	Strongly agree		Strongly agree	Strongly agree		Strongly agree	Strongly agree		Strongly agree	Strongly agree		Strongly agree	Strongly agree		Mostly agree	Mostly agree		Strongly agree	Strongly agree		Mostly agree	Strongly agree	quick and simple. Pictorial only options are desirable	Mostly agree	Strongly agree	optimistic: ...in local languages	Mostly agree	Mostly agree	plus low inter- and intra-observer variability
International health agency or organization staff		More than 10 years	Very familiar	No, I do NOT have a commercial or financial interest in the development of pre-eclampsia risk screening tools.	Strongly agree	Mostly agree		Strongly agree	Strongly agree		Strongly agree	Strongly agree		Mostly agree	Strongly agree		Strongly agree	Strongly agree		Strongly agree	Strongly agree		Strongly agree	Strongly agree		Strongly agree	Strongly agree		Mostly agree	Strongly agree		Strongly agree	Strongly agree		Mostly agree	Mostly agree		Strongly agree	Strongly agree		Strongly agree	Strongly agree		Mostly agree	Mostly agree		Strongly agree	Strongly agree
Nurse/Midwife		More than 10 years	Very familiar	No, I do NOT have a commercial or financial interest in the development of pre-eclampsia risk screening tools.	Strongly agree	Strongly agree		Strongly agree	Mostly agree		Strongly agree	Strongly agree		Strongly agree	Strongly agree		Strongly agree	Strongly agree		Strongly agree	Strongly agree		Strongly agree	Strongly agree		Strongly agree	Strongly agree		Mostly agree	Mostly agree		Strongly agree	Strongly agree		Strongly agree	Strongly agree		Strongly agree	Strongly agree		Strongly agree	Strongly agree		Mostly agree	Mostly agree		Strongly agree	Strongly agree
Obstetrician		More than 10 years	Very familiar	No, I do NOT have a commercial or financial interest in the development of pre-eclampsia risk screening tools.	Strongly agree	Strongly agree		Strongly agree	Strongly agree		Strongly agree	Strongly agree		Strongly agree	Strongly agree		Mostly agree	Strongly agree		Strongly agree	Strongly agree		Strongly agree	Strongly agree		Strongly agree	Strongly agree		Strongly agree	Strongly agree		Strongly agree	Strongly agree		Strongly agree	Strongly agree		Strongly agree	Strongly agree		Strongly agree	Strongly agree		Strongly agree	Strongly agree		Strongly agree	Strongly agree
Nurse/Midwife		5-10 years	Somewhat familiar	Yes, I have a commercial or financial interest in the development of pre-eclampsia risk screening tools.	Mostly agree	Strongly agree		Mostly agree	Mostly agree		Strongly agree	Strongly agree		Strongly agree	Strongly agree		Strongly agree	Strongly agree		Strongly agree	Strongly agree		Mostly agree	Mostly agree		Mostly agree	Mostly agree		Strongly agree	Strongly agree		Mostly agree	Strongly agree
[truncated: 31 more columns]
